# Supplementary material for: Regenerative Activities of ROS-Modulating Trace Metals in Subcutaneously Implanted Biodegradable Cryogel
Source: Gels. 2022 Feb 14;8(2):118. doi: 10.3390/gels8020118 (PMC8872170; doi:10.3390/gels8020118)
Supplement: Supplementary file 1 [file gels-08-00118-s001.zip]

Archive with 1 entries (1 files):
- gels-1578551-supplementary.pdf
